# Supplementary material for: Potential Methods of Targeting Cellular Aging Hallmarks to Reverse Osteoarthritic Phenotype of Chondrocytes
Source: Biology (Basel). 2022 Jun 30;11(7):996. doi: 10.3390/biology11070996 (PMC9312132; doi:10.3390/biology11070996)
Supplement: Supplementary file 1 [file biology-11-00996-s001.zip]

Archive with 1 entries (1 files):
- biology-1688636-supplementary.pdf
